# Supplementary material for: Evolutionary History and Diversification of M35 Metalloproteases in Dothideomycetes: A Phylogenomic Overview and Case Study in Corynespora cassiicola
Source: Curr Microbiol. 2026 Feb 21;83(4):204. doi: 10.1007/s00284-026-04772-x (PMC12924839; doi:10.1007/s00284-026-04772-x)
Supplement: Supplementary file 2 — Supplementary Material 2 [file 284_2026_4772_MOESM2_ESM.xls]

## Sheet: Table_S1
Table S1 List of fungal species, with assembled genome size (GZ), number of predicted genes (PG) in each genome, number of predicted Deuterolysin Metalloprotease (M35) genes, and number of M35 (putative effectors and putative non-effectors).
								Prediction from this study
Species (Isolate)	NCBI Accession	Alias	Class	Order	GZ (Mb)	# PG	Reference	# M35 gene	# Putative effector M35s	# Putative non-effector M35s
Aaosphaeria arxii (CBS 175.79)	SAMN05661102	Aaoar	Dothideomycetes	Pleosporales	38.9	14203	Haridas et al. 2020	3	2	1
Acidomyces richmondensis (BFW)	SAMN00262666	Aciri	Dothideomycetes	Capnodiales	29.9	11202	Mosier et al. 2016	0	0	0
Alternaria alternata (BMP0270)	-	Altal	Dothideomycetes	Pleosporales	33	13469	Dang et al. 2015	2	2	0
Amniculicola lignicola (CBS 123094)	SAMN02745971	Amnli	Dothideomycetes	Pleosporales	49.6	15590	Haridas et al. 2020	2	1	1
Aplosporella prunicola (CBS 121.167)	SAMN02745735	Aplpr	Dothideomycetes	Botryosphaeriales	32.8	12579	Haridas et al. 2020	1	0	1
Ascochyta rabiei (ArDII)	-	Ascra	Dothideomycetes	Pleosporales	34.7	10596	Verma et al. 2016	0	0	0
Aulographum hederae	SAMN02193963	Aulhe	Dothideomycetes	Aulographales	32	12127	Haridas et al. 2020	1	0	1
Baudoinia compniacensis (UAMH 10762 (4089826))	SAMN02981283	Bauco	Dothideomycetes	Capnodiales	21.9	10513	Ohm et al. 2012	0	0	0
Bimuria novae-zelandiae (CBS 107.79)	-	Bimnz	Dothideomycetes	Pleosporales	78.2	16681	Haridas et al. 2020	3	3	0
Botryosphaeria dothidea	-	Botdo	Dothideomycetes	Botryosphaeriales	43.5	14998	Marsberg et al. 2017	7	0	7
Byssothecium circinans (CBS 675.92)	SAMN02744863	Bysci	Dothideomycetes	Pleosporales	49.3	15785	Haridas et al. 2020	2	2	0
Cenococcum geophilum (1.58)	SAMN04110467	Cenge	Dothideomycetes	Mytilinidiales	177.6	14748	Peter et al. 2016	0	0	0
Cercospora zeae-maydis	SAMN00773058	Cerzm	Dothideomycetes	Capnodiales	46.6	12020	Haridas et al. 2020	4	2	2
Cladosporium fulvum	-	Clafu	Dothideomycetes	Capnodiales	61.1	14127	de Wit et al. 2012	2	1	1
Clathrospora elynae (CBS 161.51)	SAMN02744849	Clael	Dothideomycetes	Pleosporales	37.4	13617	Haridas et al. 2020	2	1	1
Clohesyomyces aquaticus	SAMN05421902	Cloaq	Dothideomycetes	Pleosporales	49.7	15810	Mondo et al. 2017	3	3	0
Cochliobolus heterostrophus (C5)	SAMN00006316	Coche	Dothideomycetes	Pleosporales	36.5	13336	Ohm et al. 2012	0	0	0
Corynespora cassiicola (CCP)	SAMN05660679	Corca	Dothideomycetes	Pleosporales	44.8	17166	Lopez et al. 2018	3	3	0
Cucurbitaria berberidis (CBS 394.84)	SAMN02691713	Cucbe	Dothideomycetes	Pleosporales	32.9	12439	Haridas et al. 2020	2	1	1
Delitschia confertaspora (ATCC 74209)	SAMN02841240	Delco	Dothideomycetes	Pleosporales	31.2	10171	Haridas et al. 2020	1	1	0
Delphinella strobiligena (CBS 735.71)	-	Delst	Dothideomycetes	Dothideales	29.2	10337	Haridas et al. 2020	0	0	0
Didymella exigua (CBS 183.55)	SAMN02745736	Didex	Dothideomycetes	Pleosporales	34.4	12394	Haridas et al. 2020	1	0	1
Diplodia seriata (DS831)	-	Dipse	Dothideomycetes	Botryosphaeriales	37.1	9343	Morales-Cruz et al. 2015	6	5	1
Dissoconium aciculare	SAMN02745884	Disac	Dothideomycetes	Capnodiales	26.5	10299	Haridas et al. 2020	0	0	0
Dothidotthia symphoricarpi	SAMN02745847	Dotsy	Dothideomycetes	Pleosporales	34.4	11790	Haridas et al. 2020	3	3	0
Dothistroma septosporum (NZE10)	SAMN02981403	Dotse	Dothideomycetes	Capnodiales	30.2	12580	De Wit et al. 2012	0	0	0
Elsinoe ampelina (CECT 20119)	-	Elsam	Dothideomycetes	Myriangiales	28.3	10209	Haridas et al. 2020	0	0	0
Eremomyces bilateralis (CBS 781.70)	-	Erebi	Dothideomycetes	Eremomycetales	26.9	9881	Haridas et al. 2020	2	1	1
Glonium stellatum (CBS 207.34)	-	Glost	Dothideomycetes	Mytilinidiales	40.5	14362	Peter et al. 2016	1	1	0
Hysterium pulicare	-	Hyspu	Dothideomycetes	Hysteriales	38.4	12352	Ohm et al. 2012	1	0	1
Karstenula rhodostoma (CBS 690.94)	SAMN02744864	Karrh	Dothideomycetes	Pleosporales	44.9	12469	Haridas et al. 2020	3	3	0
Lentithecium fluviatile	SAMN02745708	Lenfl	Dothideomycetes	Pleosporales	54.7	16742	Haridas et al. 2020	2	1	1
Lepidopterella palustris	SAMN04110470	Leppa	Dothideomycetes	Mytilinidiales	45.7	13870	Peter et al. 2016	1	1	0
Leptosphaeria maculans	-	Lepma	Dothideomycetes	Pleosporales	44.9	12469	Rouxel et al 2011	2	2	0
Lindgomyces ingoldianus (ATCC 200398)	-	Linin	Dothideomycetes	Pleosporales	69	15956	Haridas et al. 2020	1	1	0
Lineolata rhizophorae (ATCC 16933)	-	Linrh	Dothideomycetes	Lineolatales	31.1	10230	Haridas et al. 2020	1	1	0
Lizonia empirigonia (CBS 542.76)	-	Lizem	Dothideomycetes	Pleosporales	51.5	12467	Haridas et al. 2020	3	3	0
Lophiostoma macrostomum	SAMN02745968	Lopma	Dothideomycetes	Pleosporales	42.6	16160	Haridas et al. 2020	1	1	0
Lophiotrema nucula (CBS 627.86)	-	Lopnu	Dothideomycetes	Pleosporales	48.6	18117	Haridas et al. 2020	2	1	1
Lophium mytilinum (CBS 269.34)	SAMN05660224	Lopmy	Dothideomycetes	Mytilinidiales	43.4	15153	Haridas et al. 2020	1	1	0
Macrophomina phaseolina (MS6)	-	Macph	Dothideomycetes	Botryosphaeriales	48.9	13806	Islam et al. 2012	4	3	1
Macroventuria anomochaeta (CBS 525.71)	SAMN05660957	Macan	Dothideomycetes	Pleosporales	33.3	12954	Haridas et al. 2020	3	0	3
Massarina eburnea (CBS 473.64)	-	Maseb	Dothideomycetes	Pleosporales	38.2	12935	Haridas et al. 2020	3	3	0
Massariosphaeria phaeospora (CBS 611.86)	-	Masph	Dothideomycetes	Pleosporales	42.1	14021	Haridas et al. 2020	1	1	0
Melanomma pulvis-pyrius	SAMN02745879	Melpu	Dothideomycetes	Pleosporales	42.1	15881	Haridas et al. 2020	3	3	0
Microthyrium microscopicum (CBS 115976)	-	Micmi	Dothideomycetes	Microthyriales	37.1	12494	Haridas et al. 2020	3	0	3
Myriangium duriaei (CBS 260.36)	SAMN02745710	Myrdu	Dothideomycetes	Myriangiales	25.7	10685	Haridas et al. 2020	0	0	0
Mytilinidion resinicola (CBS 304.34)	-	Mytre	Dothideomycetes	Mytilinidiales	47.3	16794	Haridas et al. 2020	1	1	0
Neofusicoccum parvum (UCRNP2)	-	Neopa	Dothideomycetes	Botryosphaeriales	42.6	10366	Blanco-Ulate et al. 2013	3	2	1
Paraconiothyrium sporulosum (AP3s5-JAC2a)	SAMN02745364	Parsp	Dothideomycetes	Pleosporales	38.5	14745	Zeiner et al. 2016	4	3	1
Patellaria atrata	SAMN02745730	Patat	Dothideomycetes	Patellariales	28.7	9794	Haridas et al. 2020	1	1	0
Periconia macrospinosa (DSE2036)	-	Perma	Dothideomycetes	Pleosporales	55	18750	Knapp et al. 2018	2	2	0
Phoma tracheiphila (IPT5)	SAMN02744642	Photr	Dothideomycetes	Pleosporales	34.2	13209	Haridas et al. 2020	2	1	1
Phyllosticta citricarpa (CBS 127454)	-	Phyci	Dothideomycetes	Botryosphaeriales	29	11088	Guarnaccia et al. 2019	1	1	0
Piedraia hortae (CBS 480.64)	SAMN02745870	Pieho	Dothideomycetes	Capnodiales	16.9	7572	Haridas et al. 2020	0	0	0
Pleomassaria siparia	SAMN02745877	Plesi	Dothideomycetes	Pleosporales	43.2	13486	Haridas et al. 2020	3	3	0
Polychaeton citri	SAMN02745850	Polci	Dothideomycetes	Capnodiales	27.2	10582	Haridas et al. 2020	1	1	0
Polyplosphaeria fusca (CBS 125425)	SAMN02744848	Polfu	Dothideomycetes	Pleosporales	37	15194	Haridas et al. 2020	3	1	2
Pseudocercospora eumusae (CBS 114824)	-	Pseeu	Dothideomycetes	Capnodiales	47.1	12632	Chang et al. 2016	3	3	0
Pseudovirgaria hyperparasitica (CBS 121739)	SAMN02745604	Psehy	Dothideomycetes	Acrospermales	35.4	11232	Haridas et al. 2020	4	3	1
Pyrenophora tritici-repentis	-	Pyrtr	Dothideomycetes	Pleosporales	37.8	12141	Manning et al. 2013	1	1	0
Rhizodiscina lignyota (CBS 133067)	-	Rhili	Dothideomycetes	Aulographales	33.4	12801	Haridas et al. 2020	1	1	0
Rhytidhysteron rufulum	-	Rhyru	Dothideomycetes	Hysteriales	40.2	12117	Ohm et al. 2012	2	0	2
Saccharata proteae (CBS 121410)	SAMN02745966	Sacpr	Dothideomycetes	Botryosphaeriales	31.4	9234	Haridas et al. 2020	0	0	0
Septoria musiva (SO2202)	SAMN00120232	Sepmu	Dothideomycetes	Capnodiales	29.4	10233	Ohm et al. 2012	1	1	0
Setomelanomma holmii (CBS 110217)	-	Setho	Dothideomycetes	Pleosporales	39.2	14389	Haridas et al. 2020	1	1	0
Setosphaeria turcica (Et28A)	SAMN00120049	Settu	Dothideomycetes	Pleosporales	43	12028	Ohm et al. 2012	0	0	0
Stagonospora nodorum (SN15)	-	Stano	Dothideomycetes	Pleosporales	37.2	12380	Hane et al. 2007	2	2	0
Teratosphaeria nubilosa (CBS 116005)	SAMN02745700	Ternu	Dothideomycetes	Capnodiales	28.4	10998	Haridas et al. 2020	0	0	0
Tothia fuscella (CBS 130266)	SAMN02744688	Totfu	Dothideomycetes	Venturiales	36.8	13685	Haridas et al. 2020	3	2	1
Trematosphaeria pertusa (CBS 122368)	SAMN05660896	Trepe	Dothideomycetes	Pleosporales	47.7	17306	Haridas et al. 2020	2	2	0
Venturia inaequalis	-	Venin	Dothideomycetes	Venturiales	55.1	13233	Deng et al. 2017	4	4	0
Verruconis gallopava	-	Verga	Dothideomycetes	Venturiales	31.8	11357	Teixeira et al. 2017	1	1	0
Verruculina enalia (CBS 304.66)	SAMN02744852	Veren	Dothideomycetes	Pleosporales	61.2	13748	Haridas et al. 2020	1	1	0
Viridothelium virens	SAMN10866075	Virvi	Dothideomycetes	Trypetheliales	32.2	11858	Haridas et al. 2020	1	1	0
Westerdykella ornata (CBS 379.55)	SAMN02745974	Wesor	Dothideomycetes	Pleosporales	27	10410	Haridas et al. 2020	1	1	0
Zasmidium cellare (ATCC 36951)	SAMN00809353	Zasce	Dothideomycetes	Capnodiales	38.2	16015	Haridas et al. 2020	1	1	0
Zopfia rhizophila	SAMN02745844	Zoprh	Dothideomycetes	Pleosporales	152.8	21730	Haridas et al. 2020	2	2	0
Zymoseptoria tritici	SAMN02746078	Zymtr	Dothideomycetes	Capnodiales	39.7	10933	Goodwin et al. 2011	1	1	0
Aspergillus fumigatus (A1163)	-	Aspfu	Eurotiomycetes	Eurotiales	29.2	9916	Fedorova et al. 2008	3	2	1
Aspergillus nidulans	-	Aspni	Eurotiomycetes	Eurotiales	30.5	10608	Arnaud et al. 2012	4	4	0
							Total	146	107	39
References
Arnaud, M.B., Cerqueira, G.C., Inglis, D.O., Skrzypek, M.S., Binkley, J., Chibucos, M.C., Crabtree, J., Howarth, C., Orvis, J., Shah, P., Wymore, F., Binkley, G., Miyasato, S.R., Simison, M., Sherlock, G., Wortman, J.R., 2012. The Aspergillus Genome Database (AspGD): recent developments in comprehensive multispecies curation, comparative genomics and community resources. Nucleic Acids Res 40, D65…
Blanco-Ulate, B., Rolshausen, P., Cantu, D., 2013. Draft Genome Sequence of Neofusicoccum parvum Isolate UCR-NP2, a Fungal Vascular Pathogen Associated with Grapevine Cankers. Genome Announc 1, e00339-13. https://doi.org/10.1128/genomeA.00339-13
Chang, T.-C., Salvucci, A., Crous, P.W., Stergiopoulos, I., 2016. Comparative Genomics of the Sigatoka Disease Complex on Banana Suggests a Link between Parallel Evolutionary Changes in Pseudocercospora fijiensis and Pseudocercospora eumusae and Increased Virulence on the Banana Host. PLoS Genet 12, e1005904. https://doi.org/10.1371/journal.pgen.1005904
Dal’Sasso, T.C.S., Rocha, V.D., Rody, H.V.S., Costa, M.D.B.L., Oliveira, L.O., 2022. The necrosis- and ethylene-inducing peptide 1-like protein (NLP) gene family of the plant pathogen Corynespora cassiicola. Curr Genet 68, 645–659. https://doi.org/10.1007/s00294-022-01252-0
Dal’Sasso, T.C.S., Rody, H.V.S., Grijalba, P.E., Oliveira, L.O., 2021. Genome sequences and in silico effector mining of Corynespora cassiicola CC_29 and Corynespora olivacea CBS 114450. Arch Microbiol 203, 5257–5265. https://doi.org/10.1007/s00203-021-02456-7
Dang, H.X., Pryor, B., Peever, T., Lawrence, C.B., 2015. The Alternaria genomes database: a comprehensive resource for a fungal genus comprised of saprophytes, plant pathogens, and allergenic species. BMC Genomics 16, 239. https://doi.org/10.1186/s12864-015-1430-7
De Wit, P.J.G.M., van der Burgt, A., Ökmen, B., Stergiopoulos, I., Abd-Elsalam, K.A., Aerts, A.L., Bahkali, A.H., Beenen, H.G., Chettri, P., Cox, M.P., Datema, E., de Vries, R.P., Dhillon, B., Ganley, A.R., Griffiths, S.A., Guo, Y., Hamelin, R.C., Henrissat, B., Kabir, M.S., Jashni, M.K., Kema, G., Klaubauf, S., Lapidus, A., Levasseur, A., Lindquist, E., Mehrabi, R., Ohm, R.A., Owen, T.J., Salamo…
Deng, C.H., Plummer, K.M., Jones, D.A.B., Mesarich, C.H., Shiller, J., Taranto, A.P., Robinson, A.J., Kastner, P., Hall, N.E., Templeton, M.D., Bowen, J.K., 2017. Comparative analysis of the predicted secretomes of Rosaceae scab pathogens Venturia inaequalis and V. pirina reveals expanded effector families and putative determinants of host range. BMC Genomics 18, 339. https://doi.org/10.1186/s128…
Fedorova, N.D., Khaldi, N., Joardar, V.S., Maiti, R., Amedeo, P., Anderson, M.J., Crabtree, J., Silva, J.C., Badger, J.H., Albarraq, A., Angiuoli, S., Bussey, H., Bowyer, P., Cotty, P.J., Dyer, P.S., Egan, A., Galens, K., Fraser-Liggett, C.M., Haas, B.J., Inman, J.M., Kent, R., Lemieux, S., Malavazi, I., Orvis, J., Roemer, T., Ronning, C.M., Sundaram, J.P., Sutton, G., Turner, G., Venter, J.C., W…
Goodwin, S.B., Ben M’Barek, S., Dhillon, B., Wittenberg, A.H.J., Crane, C.F., Hane, J.K., Foster, A.J., Van der Lee, T.A.J., Grimwood, J., Aerts, A., Antoniw, J., Bailey, A., Bluhm, B., Bowler, J., Bristow, J., van der Burgt, A., Canto-Canché, B., Churchill, A.C.L., Conde-Ferràez, L., Cools, H.J., Coutinho, P.M., Csukai, M., Dehal, P., De Wit, P., Donzelli, B., van de Geest, H.C., van Ham, R.C.H.…
Guarnaccia, V., Gehrmann, T., Silva‐Junior, G.J., Fourie, P.H., Haridas, S., Vu, D., Spatafora, J., Martin, F.M., Robert, V., Grigoriev, I. V., Groenewald, J.Z., Crous, P.W., 2019. Phyllosticta citricarpa and sister species of global importance to Citrus. Mol Plant Pathol 20, 1619–1635. https://doi.org/10.1111/mpp.12861
Hane, J.K., Lowe, R.G.T., Solomon, P.S., Tan, K.-C., Schoch, C.L., Spatafora, J.W., Crous, P.W., Kodira, C., Birren, B.W., Galagan, J.E., Torriani, S.F.F., McDonald, B.A., Oliver, R.P., 2007. Dothideomycete–Plant Interactions Illuminated by Genome Sequencing and EST Analysis of the Wheat Pathogen Stagonospora nodorum. Plant Cell 19, 3347–3368. https://doi.org/10.1105/tpc.107.052829
Haridas, S., Albert, R., Binder, M., Bloem, J., LaButti, K., Salamov, A., Andreopoulos, B., Baker, S.E., Barry, K., Bills, G., Bluhm, B.H., Cannon, C., Castanera, R., Culley, D.E., Daum, C., Ezra, D., González, J.B., Henrissat, B., Kuo, A., Liang, C., Lipzen, A., Lutzoni, F., Magnuson, J., Mondo, S.J., Nolan, M., Ohm, R.A., Pangilinan, J., Park, H.-J., Ramírez, L., Alfaro, M., Sun, H., Tritt, A.,…
Islam, M.S., Haque, M.S., Islam, M.M., Emdad, E.M., Halim, A., Hossen, Q.M.M., Hossain, M.Z., Ahmed, B., Rahim, S., Rahman, M.S., Alam, M.M., Hou, S., Wan, X., Saito, J.A., Alam, M., 2012. Tools to kill: Genome of one of the most destructive plant pathogenic fungi Macrophomina phaseolina. BMC Genomics 13, 493. https://doi.org/10.1186/1471-2164-13-493
Knapp, D.G., Németh, J.B., Barry, K., Hainaut, M., Henrissat, B., Johnson, J., Kuo, A., Lim, J.H.P., Lipzen, A., Nolan, M., Ohm, R.A., Tamás, L., Grigoriev, I. V., Spatafora, J.W., Nagy, L.G., Kovács, G.M., 2018. Comparative genomics provides insights into the lifestyle and reveals functional heterogeneity of dark septate endophytic fungi. Sci Rep 8, 6321. https://doi.org/10.1038/s41598-018-24686…
Li, B., Yang, Y., Cai, J., Liu, X., Shi, T., Li, C., Chen, Y., Xu, P., Huang, G., 2021. Genomic Characteristics and Comparative Genomics Analysis of Two Chinese Corynespora cassiicola Strains Causing Corynespora Leaf Fall (CLF) Disease. Journal of Fungi 7, 485. https://doi.org/10.3390/jof7060485
Lopez, D., Ribeiro, S., Label, P., Fumanal, B., Venisse, J.S., Kohler, A., de Oliveira, R.R., Labutti, K., Lipzen, A., Lail, K., Bauer, D., Ohm, R.A., Barry, K.W., Spatafora, J., Grigoriev, I. V., Martin, F.M., Pujade-Renaud, V., 2018. Genome-Wide Analysis of Corynespora cassiicola Leaf Fall Disease Putative Effectors. Front Microbiol 9, 276. https://doi.org/10.3389/fmicb.2018.00276
Manning, V.A., Pandelova, I., Dhillon, B., Wilhelm, L.J., Goodwin, S.B., Berlin, A.M., Figueroa, M., Freitag, M., Hane, J.K., Henrissat, B., Holman, W.H., Kodira, C.D., Martin, J., Oliver, R.P., Robbertse, B., Schackwitz, W., Schwartz, D.C., Spatafora, J.W., Turgeon, B.G., Yandava, C., Young, S., Zhou, S., Zeng, Q., Grigoriev, I. V, Ma, L.-J., Ciuffetti, L.M., 2013. Comparative Genomics of a Plan…
Marsberg, A., Kemler, M., Jami, F., Nagel, J.H., Postma‐Smidt, A., Naidoo, S., Wingfield, M.J., Crous, P.W., Spatafora, J.W., Hesse, C.N., Robbertse, B., Slippers, B., 2017. Botryosphaeria dothidea: a latent pathogen of global importance to woody plant health. Mol Plant Pathol 18, 477–488. https://doi.org/10.1111/mpp.12495
Mondo, S.J., Dannebaum, R.O., Kuo, R.C., Louie, K.B., Bewick, A.J., LaButti, K., Haridas, S., Kuo, A., Salamov, A., Ahrendt, S.R., Lau, R., Bowen, B.P., Lipzen, A., Sullivan, W., Andreopoulos, B.B., Clum, A., Lindquist, E., Daum, C., Northen, T.R., Kunde-Ramamoorthy, G., Schmitz, R.J., Gryganskyi, A., Culley, D., Magnuson, J., James, T.Y., O’Malley, M.A., Stajich, J.E., Spatafora, J.W., Visel, A.…
Morales-Cruz, A., Amrine, K.C.H., Blanco-Ulate, B., Lawrence, D.P., Travadon, R., Rolshausen, P.E., Baumgartner, K., Cantu, D., 2015. Distinctive expansion of gene families associated with plant cell wall degradation, secondary metabolism, and nutrient uptake in the genomes of grapevine trunk pathogens. BMC Genomics 16, 469. https://doi.org/10.1186/s12864-015-1624-z
Mosier, A.C., Miller, C.S., Frischkorn, K.R., Ohm, R.A., Li, Z., LaButti, K., Lapidus, A., Lipzen, A., Chen, C., Johnson, J., Lindquist, E.A., Pan, C., Hettich, R.L., Grigoriev, I. V., Singer, S.W., Banfield, J.F., 2016. Fungi Contribute Critical but Spatially Varying Roles in Nitrogen and Carbon Cycling in Acid Mine Drainage. Front Microbiol 7. https://doi.org/10.3389/fmicb.2016.00238
Ohm, R.A., Feau, N., Henrissat, B., Schoch, C.L., Horwitz, B.A., Barry, K.W., Condon, B.J., Copeland, A.C., Dhillon, B., Glaser, F., Hesse, C.N., Kosti, I., LaButti, K., Lindquist, E.A., Lucas, S., Salamov, A.A., Bradshaw, R.E., Ciuffetti, L., Hamelin, R.C., Kema, G.H.J., Lawrence, C., Scott, J.A., Spatafora, J.W., Turgeon, B.G., de Wit, P.J.G.M., Zhong, S., Goodwin, S.B., Grigoriev, I. V., 2012.…
Peter, M., Kohler, A., Ohm, R.A., Kuo, A., Krützmann, J., Morin, E., Arend, M., Barry, K.W., Binder, M., Choi, C., Clum, A., Copeland, A., Grisel, N., Haridas, S., Kipfer, T., LaButti, K., Lindquist, E., Lipzen, A., Maire, R., Meier, B., Mihaltcheva, S., Molinier, V., Murat, C., Pöggeler, S., Quandt, C.A., Sperisen, C., Tritt, A., Tisserant, E., Crous, P.W., Henrissat, B., Nehls, U., Egli, S., Sp…
Rouxel, T., Grandaubert, J., Hane, J.K., Hoede, C., Van De Wouw, A.P., Couloux, A., Dominguez, V., Anthouard, V., Bally, P., Bourras, S., Cozijnsen, A.J., Ciuffetti, L.M., Degrave, A., Dilmaghani, A., Duret, L., Fudal, I., Goodwin, S.B., Gout, L., Glaser, N., Linglin, J., Kema, G.H.J., Lapalu, N., Lawrence, C.B., May, K., Meyer, M., Ollivier, B., Poulain, J., Schoch, C.L., Simon, A., Spatafora, J…
Teixeira, M.M., Moreno, L.F., Stielow, B.J., Muszewska, A., Hainaut, M., Gonzaga, L., Abouelleil, A., Patané, J.S.L., Priest, M., Souza, R., Young, S., Ferreira, K.S., Zeng, Q., da Cunha, M.M.L., Gladki, A., Barker, B., Vicente, V.A., de Souza, E.M., Almeida, S., Henrissat, B., Vasconcelos, A.T.R., Deng, S., Voglmayr, H., Moussa, T.A.A., Gorbushina, A., Felipe, M.S.S., Cuomo, C.A., de Hoog, G.S.,…
Verma, S., Gazara, R.K., Nizam, S., Parween, S., Chattopadhyay, D., Verma, P.K., 2016. Draft genome sequencing and secretome analysis of fungal phytopathogen Ascochyta rabiei provides insight into the necrotrophic effector repertoire. Sci Rep 6, 24638. https://doi.org/10.1038/srep24638
Zeiner, C.A., Purvine, S.O., Zink, E.M., Paša-Tolić, L., Chaput, D.L., Haridas, S., Wu, S., LaButti, K., Grigoriev, I. V., Henrissat, B., Santelli, C.M., Hansel, C.M., 2016. Comparative Analysis of Secretome Profiles of Manganese(II)-Oxidizing Ascomycete Fungi. PLoS One 11, e0157844. https://doi.org/10.1371/journal.pone.0157844

## Sheet: Table_S2
Table S2 List of Corynespora isolates, with host species, country of origin, assembled genome size (GZ), number of predicted genes (PG) in each genome, number of predicted Deuterolysin Metalloprotease (M35) genes, and number of M35 (putative effectors and putative non-effectors)
								Prediction from this study
Species (isolate)	NCBI BioSample	NCBI BioProject	NCBI Accession	Host species	Country	GZ (Mb) [Reference]	#PG [Reference]	# M35 genes	# putative effector M35s	# putative non-effector M35s	M35 Gene ID	Classification	Sub-clade/Haplogroup	Haplotype
Corynespora cassiicola (777AA)	SAMN08330686	PRJNA428435	GCA_002976175.1	Glycine max	Brazil	41.7 [Lopez et al., 2018]	14,873 [Dal’Sasso et al., 2022]	3	2	1	777AA_g7814	M35 putative effector	Cc_M35_1.1	16
											777AA_g10750	M35 putative effector	Cc_M35_1.2	9
											777AA_g5200	M35 putative non-effector	Cc_M35_2.1	18
Corynespora cassiicola (ATI11)	SAMN08330687	PRJNA428435	GCA_002976025.1	Cucumis sativus	Brazil	41.1 [Lopez et al., 2018]	14,497 [Dal’Sasso et al., 2022]	2	1	1	ATI11_g3764	M35 putative effector	Cc_M35_1.1	16
											ATI11_g1573	M35 putative non-effector	Cc_M35_2.1	18
Corynespora cassiicola (C7_L008)	SAMEA103891068	PRJEB19843	GCA_900169545.1	-	-	42.5 [-]	14,569 [Dal’Sasso et al., 2022]	3	2	1	C7_L008_g4400	M35 putative effector	Cc_M35_1.1	13
											C7_L008_g13552	M35 putative effector	Cc_M35_1.2	12
											C7_L008_g6006	M35 putative non-effector	Cc_M35_2.1	14
Corynespora cassiicola (CAL-4)	SAMN12086008	PRJNA549429	GCA_006523515.1	Gossypium hirsutum	USA	47.5 [-]	19,239 [Dal’Sasso et al., 2022]	3	2	1	CAL-4_g9497	M35 putative effector	Cc_M35_1.1	10
											CAL-4_g976	M35 putative non-effector	Cc_M35_2.1	17
											CAL-4_g13865	M35 putative effector	Cc_M35_2.2	1
Corynespora cassiicola (CBS12925)	SAMN08330688	PRJNA428435	GCA_002976015.1	Cucumis sativus	Brazil	40.8 [Lopez et al., 2018]	14,403 [Dal’Sasso et al., 2022]	3	2	1	CBS12925_g7961	M35 putative effector	Cc_M35_1.1	16
											CBS12925_g2680	M35 putative effector	Cc_M35_1.2	9
											CBS12925_g1621	M35 putative non-effector	Cc_M35_2.1	16
Corynespora cassiicola (CCAM1)	SAMN08330689	PRJNA428435	GCA_002975975.1	Hevea brasiliensis	Cameroon	42.3 [Lopez et al., 2018]	14,634 [Dal’Sasso et al., 2022]	3	2	1	CCAM1_g3240	M35 putative effector	Cc_M35_1.1	5
											CCAM1_g3493	M35 putative effector	Cc_M35_1.2	3
											CCAM1_g3870	M35 putative non-effector	Cc_M35_2.1	11
Corynespora cassiicola (CCAM2)	SAMN08330690	PRJNA428435	GCA_002976125.1	Hevea brasiliensis	Cameroon	41.9 [Lopez et al., 2018]	14,785 [Dal’Sasso et al., 2022]	3	2	1	CCAM2_g3421	M35 putative effector	Cc_M35_1.1	8
											CCAM2_g14586	M35 putative effector	Cc_M35_1.2	1
											CCAM2_g3018	M35 putative non-effector	Cc_M35_2.1	3
Corynespora cassiicola (CCAM3)	SAMN08330691	PRJNA428435	GCA_002975935.1	Hevea brasiliensis	Cameroon	42.7 [Lopez et al., 2018]	15,022 [Dal’Sasso et al., 2022]	3	2	1	CCAM3_g8453	M35 putative effector	Cc_M35_1.1	8
											CCAM3_g12260	M35 putative effector	Cc_M35_1.2	1
											CCAM3_g8930	M35 putative non-effector	Cc_M35_2.1	3
Corynespora cassiicola (CCAM4)	SAMN08330692	PRJNA428435	GCA_002975955.1	Hevea brasiliensis	Cameroon	42.3 [Lopez et al., 2018]	14,545 [Dal’Sasso et al., 2022]	3	2	1	CCAM4_g3877	M35 putative effector	Cc_M35_1.1	5
											CCAM4_g10620	M35 putative effector	Cc_M35_1.2	3
											CCAM4_g10519	M35 putative non-effector	Cc_M35_2.1	11
Corynespora cassiicola (CCI13)	SAMN08330693	PRJNA428435	GCA_002975895.1	Hevea brasiliensis	Côte d'Ivoire	41.9 [Lopez et al., 2018]	14,847 [Dal’Sasso et al., 2022]	3	2	1	CCI13_g1086	M35 putative effector	Cc_M35_1.1	13
											CCI13_g12003	M35 putative effector	Cc_M35_1.2	12
											CCI13_g3287	M35 putative non-effector	Cc_M35_2.1	14
Corynespora cassiicola (CCI6)	SAMN08330694	PRJNA428435	GCA_002975915.1	Hevea brasiliensis	Côte d'Ivoire	42.0 [Lopez et al., 2018]	14,905 [Dal’Sasso et al., 2022]	3	2	1	CCI6_g4860	M35 putative effector	Cc_M35_1.1	13
											CCI6_g8823	M35 putative effector	Cc_M35_1.2	12
											CCI6_g3183	M35 putative non-effector	Cc_M35_2.1	14
Corynespora cassiicola (CGAB1)	SAMN08330695	PRJNA428435	GCA_002975825.1	Hevea brasiliensis	Gabon	41.2 [Lopez et al., 2018]	14,635 [Dal’Sasso et al., 2022]	2	1	1	CGAB1_g11400	M35 putative effector	Cc_M35_1.1	15
											CGAB1_g5429	M35 putative non-effector	Cc_M35_2.1	17
Corynespora cassiicola (CGAB2)	SAMN08330696	PRJNA428435	GCA_002975875.1	Hevea brasiliensis	Gabon	41.2 [Lopez et al., 2018]	14,638 [Dal’Sasso et al., 2022]	2	1	1	CGAB2_g2857	M35 putative effector	Cc_M35_1.1	15
											CGAB2_g459	M35 putative non-effector	Cc_M35_2.1	17
Corynespora cassiicola (CIND3)	SAMN08330697	PRJNA428435	GCA_002975845.1	Hevea brasiliensis	India	41.7[Lopez et al., 2018]	14,733 [Dal’Sasso et al., 2022]	3	2	1	CIND3_g660	M35 putative effector	Cc_M35_1.1	13
											CIND3_g9933	M35 putative effector	Cc_M35_1.2	12
											CIND3_g4223	M35 putative non-effector	Cc_M35_2.1	14
Corynespora cassiicola (CLN16)	SAMN08330698	PRJNA428435	GCA_002975795.1	Hevea brasiliensis	Malaysia	41.7 [Lopez et al., 2018]	14,803 [Dal’Sasso et al., 2022]	3	2	1	CLN16_g4669	M35 putative effector	Cc_M35_1.1	13
											CLN16_g7960	M35 putative effector	Cc_M35_1.2	12
											CLN16_g4173	M35 putative non-effector	Cc_M35_2.1	16
Corynespora cassiicola (CSB16)	SAMN08330699	PRJNA428435	GCA_002976145.1	Hevea brasiliensis	Malaysia	40.7 [Lopez et al., 2018]	14,489 [Dal’Sasso et al., 2022]	2	2	0	CSB16_g13409	M35 putative effector	Cc_M35_1.1	19
											CSB16_g2797	M35 putative effector	Cc_M35_2.1	1
Corynespora cassiicola (CSRI1)	SAMN08330700	PRJNA428435	GCA_002975815.1	Hevea brasiliensis	Sri Lanka	40.6 [Lopez et al., 2018]	14,327 [Dal’Sasso et al., 2022]	2	2	0	CSRI1_g11190	M35 putative effector	Cc_M35_1.1	19
											CSRI1_g3622	M35 putative effector	Cc_M35_2.1	1
Corynespora cassiicola (CSRI2)	SAMN08330701	PRJNA428435	GCA_002975775.1	Hevea brasiliensis	Sri Lanka	40.8 [Lopez et al., 2018]	14,391 [Dal’Sasso et al., 2022]	2	2	0	CSRI2_g708	M35 putative effector	Cc_M35_1.1	19
											CSRI2_g113	M35 putative effector	Cc_M35_2.1	1
Corynespora cassiicola (CSRI5)	SAMN08330702	PRJNA428435	GCA_002975755.1	Hevea brasiliensis	Sri Lanka	41.7 [Lopez et al., 2018]	14,736 [Dal’Sasso et al., 2022]	3	2	1	CSRI5_g8696	M35 putative effector	Cc_M35_1.1	13
											CSRI5_g10354	M35 putative effector	Cc_M35_1.2	12
											CSRI5_g7042	M35 putative non-effector	Cc_M35_2.1	14
Corynespora cassiicola (CTHA1)	SAMN08330703	PRJNA428435	GCA_002975725.1	Hevea brasiliensis	Thailand	41.3 [Lopez et al., 2018]	14,432 [Dal’Sasso et al., 2022]	3	3	0	CTHA1_g8646	M35 putative effector	Cc_M35_1.1	3
											CTHA1_g10179	M35 putative effector	Cc_M35_1.2	5
											CTHA1_g8552	M35 putative effector	Cc_M35_2.1	4
Corynespora cassiicola (CTHA2)	SAMN08330704	PRJNA428435	GCA_002976105.1	Hevea brasiliensis	Thailand	40.8 [Lopez et al., 2018]	14,424 [Dal’Sasso et al., 2022]	2	2	0	CTHA2_g6256	M35 putative effector	Cc_M35_1.1	19
											CTHA2_g11103	M35 putative effector	Cc_M35_2.1	1
Corynespora cassiicola (CTHA3)	SAMN08330705	PRJNA428435	GCA_002975705.1	Hevea brasiliensis	Thailand	40.4 [Lopez et al., 2018]	14,616 [Dal’Sasso et al., 2022]	3	3	0	CTHA3_g8616	M35 putative effector	Cc_M35_1.1	3
											CTHA3_g1304	M35 putative effector	Cc_M35_1.2	5
											CTHA3_g8456	M35 putative effector	Cc_M35_2.1	4
Corynespora cassiicola (CTHA4)	SAMN08330706	PRJNA428435	GCA_002975685.1	Hevea brasiliensis	Thailand	40.7 [Lopez et al., 2018]	14,410 [Dal’Sasso et al., 2022]	3	3	0	CTHA4_g4709	M35 putative effector	Cc_M35_1.1	3
											CTHA4_g9538	M35 putative effector	Cc_M35_1.2	5
											CTHA4_g8668	M35 putative effector	Cc_M35_2.1	5
Corynespora cassiicola (CTHA5)	SAMN08330707	PRJNA428435	GCA_002975655.1	Hevea brasiliensis	Thailand	40.9 [Lopez et al., 2018]	14,461 [Dal’Sasso et al., 2022]	3	2	1	CTHA5_g12129	M35 putative effector	Cc_M35_1.1	14
											CTHA5_g1477	M35 putative effector	Cc_M35_1.2	13
											CTHA5_g12642	M35 putative non-effector	Cc_M35_2.1	13
Corynespora cassiicola (CTHA6)	SAMN08330708	PRJNA428435	GCA_002976085.1	Hevea brasiliensis	Thailand	40.9 [Lopez et al., 2018]	14,444 [Dal’Sasso et al., 2022]	3	2	1	CTHA6_g12295	M35 putative effector	Cc_M35_1.1	14
											CTHA6_g12709	M35 putative effector	Cc_M35_1.2	13
											CTHA6_g7748	M35 putative non-effector	Cc_M35_2.1	13
Corynespora cassiicola (CVa5)	SAMN12086010	PRJNA549429	GCA_006523535.1	Gossypium hirsutum	USA	45.3 [-]	15,347 [Dal’Sasso et al., 2022]	3	2	1	Cva5_g7548	M35 putative effector	Cc_M35_1.1	10
											Cva5_g425	M35 putative non-effector	Cc_M35_2.1	17
											CVa5_g14244	M35 putative effector	Cc_M35_2.2	1
Corynespora cassiicola (E139)	SAMN08330709	PRJNA428435	GCA_002975665.1	Hevea brasiliensis	Brazil	42.8 [Lopez et al., 2018]	14,648 [Dal’Sasso et al., 2022]	3	2	1	E139_g11886	M35 putative effector	Cc_M35_1.1	9
											E139_g11528	M35 putative effector	Cc_M35_1.2	4
											E139_g2243	M35 putative non-effector	Cc_M35_2.1	12
Corynespora cassiicola (E55)	SAMN08330710	PRJNA428435	GCA_002976075.1	Hevea brasiliensis	Brazil	40.5 [Lopez et al., 2018]	14,352 [Dal’Sasso et al., 2022]	2	1	1	E55_g9945	M35 putative effector	Cc_M35_1.1	2
											E55_g4924	M35 putative non-effector	Cc_M35_2.1	10
Corynespora cassiicola (E79)	SAMN08330711	PRJNA428435	GCA_002976045.1	Hevea brasiliensis	Brazil	42.5 [Lopez et al., 2018]	14,373 [Dal’Sasso et al., 2022]	3	3	0	E79_g8728	M35 putative effector	Cc_M35_1.1	4
											E79_g7699	M35 putative effector	Cc_M35_1.2	4
											E79_g10533	M35 putative effector	Cc_M35_2.1	8
Corynespora cassiicola (EDIG)	SAMN08330712	PRJNA428435	GCA_002975615.1	Cucumis sativus	Brazil	41.2 [Lopez et al., 2018]	14,743 [Dal’Sasso et al., 2022]	2	1	1	EDIG_g966	M35 putative effector	Cc_M35_1.1	16
											EDIG_g1059	M35 putative non-effector	Cc_M35_2.1	18
Corynespora cassiicola (GSO2)	SAMN08330713	PRJNA428435	GCA_002975635.1	Vernonia cinerea	Brazil	41.8 [Lopez et al., 2018]	15,072 [Dal’Sasso et al., 2022]	3	2	1	GSO2_g5842	M35 putative effector	Cc_M35_1.1	18
											GSO2_g3244	M35 putative effector	Cc_M35_1.2	11
											GSO2_g204	M35 putative non-effector	Cc_M35_2.1	18
Corynespora cassiicola (IA)	SAMN08330714	PRJNA428435	GCA_002975535.1	Cucumis sativus	Brazil	41.6 [Lopez et al., 2018]	14,793 [Dal’Sasso et al., 2022]	3	2	1	IA_g12742	M35 putative effector	Cc_M35_1.1	10
											IA_g13266	M35 putative effector	Cc_M35_1.2	9
											IA_g5696	M35 putative non-effector	Cc_M35_2.1	16
Corynespora cassiicola (India_Hevea)	SAMN10434155	PRJNA505742	SRR8196886	Hevea brasiliensis	India	42.9 [Dal’Sasso et al., 2022]	14,404 [Dal’Sasso et al., 2022]	3	2	1	India_Hevea_g2237	M35 putative effector	Cc_M35_1.1	11
											India_Hevea_g8373	M35 putative effector	Cc_M35_1.2	10
											India_Hevea_g6550	M35 putative non-effector	Cc_M35_2.1	19
Corynespora cassiicola (JQ)	SAMN08330715	PRJNA428435	GCA_002975595.1	Cucumis sativus	Brazil	41.6 [Lopez et al., 2018]	14,815 [Dal’Sasso et al., 2022]	3	2	1	JQ_g7691	M35 putative effector	Cc_M35_1.1	10
											JQ_g14716	M35 putative effector	Cc_M35_1.2	9
											JQ_g2326	M35 putative non-effector	Cc_M35_2.1	16
Corynespora cassiicola (LPO7)	SAMN08330716	PRJNA428435	GCA_002975495.1	Piper hispidinervum	Brazil	42.2 [Lopez et al., 2018]	14,535 [Dal’Sasso et al., 2022]	1	1	0	LPO7_g13143	M35 putative effector	Cc_M35_1.1	2
Corynespora cassiicola (PB)	SAMN08330717	PRJNA428435	GCA_002975575.1	Cucumis sativus	Brazil	41.6 [Lopez et al., 2018]	14,801 [Dal’Sasso et al., 2022]	3	2	1	PB_g772	M35 putative effector	Cc_M35_1.1	10
											PB_g7178	M35 putative effector	Cc_M35_1.2	9
											PB_g4173	M35 putative non-effector	Cc_M35_2.1	16
Corynespora cassiicola (RUD)	SAMN08330718	PRJNA428435	GCA_002975505.1	Glycine max	Brazil	41.6 [Lopez et al., 2018]	14,858 [Dal’Sasso et al., 2022]	3	2	1	RUD_g10550	M35 putative effector	Cc_M35_1.1	16
											RUD_g1214	M35 putative effector	Cc_M35_1.2	10
											RUD_g2862	M35 putative non-effector	Cc_M35_2.1	18
Corynespora cassiicola (SS1)	SAMN08330719	PRJNA428435	GCA_002975995.1	Hevea brasiliensis	Malaysia	40.7 [Lopez et al., 2018]	14,378 [Dal’Sasso et al., 2022]	2	2	0	SS1_g9162	M35 putative effector	Cc_M35_1.1	19
											SS1_g2538	M35 putative effector	Cc_M35_2.1	1
Corynespora cassiicola (TCl3)	SAMN12086019	PRJNA549429	GCA_006519745.1	Solanum lycospersium	USA	46.0 [-]	14,986 [Dal’Sasso et al., 2022]	2	1	1	TCI3_g7305	M35 putative effector	Cc_M35_1.1	1
											TCI3_g2158	M35 putative non-effector	Cc_M35_2.1	9
Corynespora cassiicola (TSB1)	SAMN08330720	PRJNA428435	GCA_002975555.1	Hevea brasiliensis	Malaysia	40.9 [Lopez et al., 2018]	14,435 [Dal’Sasso et al., 2022]	2	2	0	TSB1_g4303	M35 putative effector	Cc_M35_1.1	19
											TSB1_g3088	M35 putative effector	Cc_M35_2.1	1
Corynespora cassiicola (Tscotton1)	SAMN06706475	PRJNA382361	SRR5435235	Gossypium hirsutum	USA	42.1 [Dal’Sasso et al., 2022]	14,988 [Dal’Sasso et al., 2022]	3	2	1	Tscotton1_g8755	M35 putative effector	Cc_M35_1.1	10
											Tscotton1_g5926	M35 putative non-effector	Cc_M35_2.1	17
											Tscotton1_g14294	M35 putative effector	Cc_M35_2.2	1
Corynespora cassiicola (UM591)	SAMN02981578	PRJNA236064	GCA_000603925.1	Homo sapiens	Malaysia	41.3 [Looi et al., 2016]	14,695 [Dal’Sasso et al., 2022]	3	3	0	UM591_g11235	M35 putative effector	Cc_M35_1.1	20
											UM591_g10253	M35 putative effector	Cc_M35_1.2	15
											UM591_g682	M35 putative effector	Cc_M35_2.1	2
Corynespora cassiicola (CCP)	SAMN05660679	PRJNA234811	GCA_003016335.1	Hevea brasiliensis	Philippines	44.8 [Lopez et al., 2018]	17,166 [Lopez et al., 2018]	3	3	0	CCP_410347	M35 putative effector	Cc_M35_1.1	8
											CCP_655616	M35 putative effector	Cc_M35_1.2	1
											CCP_494700	M35 putative effector	Cc_M35_2.1	3
Corynespora cassiicola (CC_29)	SAMN18718492	PRJNA721456	GCA_019202905.1	Glycine max	Brazil	44.7 [Dal’Sasso et al., 2021]	18,487 [Dal’Sasso et al., 2021]	3	2	1	CC_29_g9669	M35 putative effector	Cc_M35_1.1	16
											CC_29_g9929	M35 putative effector	Cc_M35_1.2	10
											CC_29_g1451	M35 putative non-effector	Cc_M35_2.1	18
Corynespora cassiicola (CC01)	SAMN17150876	PRJNA687613	GCA_016906425.1	Hevea brasiliensis	China	47.1 [Li et al., 2021]	15,606 [this study]	3	2	1	CC01_g15155	M35 putative effector	Cc_M35_1.1	10
											CC01_g3004	M35 putative effector	Cc_M35_1.2	10
											CC01_g2298	M35 putative non-effector	Cc_M35_2.1	15
Corynespora cassiicola (YN49)	SAMN17150874	PRJNA687612	GCA_016906405.1	Hevea brasiliensis	China	45.1 [Li et al., 2021]	15,005 [this study]	2	2	0	YN49_g2432	M35 putative effector	Cc_M35_1.1	19
											YN49_g14850	M35 putative effector	Cc_M35_2.1	1
Corynespora cassiicola (ZM170522)	SAMN17573700	PRJNA694745	GCA_022059125.1	Hevea brasiliensis	China	44.4 [Xu et al., 2021]	14,467 [this study]	3	3	0	ZM170522_g10244	M35 putative effector	Cc_M35_1.1	7
											ZM170522_g11146	M35 putative effector	Cc_M35_1.2	6
											ZM170522_g2781	M35 putative effector	Cc_M35_2.1	6
Corynespora cassiicola (ZM160181)	SAMN17573614	PRJNA694745	GCA_022496115.1	Fragaria x ananassa	China	44.9 [-]	15,257 [this study]	3	2	1	ZM160181_g5941	M35 putative effector	Cc_M35_1.1	12
											ZM160181_g11702	M35 putative effector	Cc_M35_1.2	14
											ZM160181_g8669	M35 putative non-effector	Cc_M35_2.1	13
Corynespora cassiicola (HG20101029)	SAMN09258516	PRJNA473037	GCA_023647615.1	Cucumis sativus	China	42.7 [Gao et al., 2020]	14,599 [this study]	3	2	1	HG20101029_g4840	M35 putative effector	Cc_M35_1.1	16
											HG20101029_g7738	M35 putative effector	Cc_M35_1.2	9
											HG20101029_g7042	M35 putative non-effector	Cc_M35_2.1	16
Corynespora cassiicola (SAR-9)	SAMN12086012	PRJNA549429	GCA_023653695.1	Glycine max	USA	47.6 [-]	20,522 [this study]	2	1	1	SAR-9_g7712	M35 putative effector	Cc_M35_1.1	10
											SAR-9_g800	M35 putative non-effector	Cc_M35_2.1	17
Corynespora cassiicola (SMR2)	SAMN12086013	PRJNA549429	GCA_023653595.1	Glycine max	USA	48.4 [-]	21,607 [this study]	3	2	1	SMR2_g10224	M35 putative effector	Cc_M35_1.1	10
											SMR2_g12879	M35 putative effector	Cc_M35_1.2	8
											SMR2_g10337	M35 putative non-effector	Cc_M35_2.1	17
Corynespora cassiicola (FlM4)	SAMN12086011	PRJNA549429	GCA_023653765.1	Gossypium hirsutum	USA	49.1 [-]	22,414 [this study]	3	2	1	FlM4_g9390	M35 putative effector	Cc_M35_1.1	10
											FlM4_g1559	M35 putative non-effector	Cc_M35_2.1	17
											FlM4_g13332	M35 putative effector	Cc_M35_2.2	1
Corynespora cassiicola (CC1551)	SAMN12086017	PRJNA549429	GCA_023653545.1	Solanum lycospersium	USA	50.1 [-]	22,587 [this study]	2	1	1	CC1551_g6778	M35 putative effector	Cc_M35_1.1	1
											CC1551_g2070	M35 putative non-effector	Cc_M35_2.1	9
Corynespora cassiicola (TCf2)	SAMN12086018	PRJNA549429	GCA_023653535.1	Solanum lycospersium	USA	50.8 [-]	22,751 [this study]	2	1	1	TCf2_g6541	M35 putative effector	Cc_M35_1.1	1
											TCf2_g2387	M35 putative non-effector	Cc_M35_2.1	9
Corynespora cassiicola (Ssta1)	SAMN12086014	PRJNA549429	GCA_023653575.1	Glycine max	USA	45.0 [-]	15,596 [this study]	3	2	1	Ssta1_g9511	M35 putative effector	Cc_M35_1.1	17
											Ssta1_g4957	M35 putative effector	Cc_M35_1.2	9
											Ssta1_g297	M35 putative non-effector	Cc_M35_2.1	16
Corynespora cassiicola (CM13)	SAMN12086009	PRJNA549429	GCA_024500335.1	Gossypium hirsutum	USA	53.3 [-]	18,721 [this study]	3	2	1	CM13_g6220	M35 putative effector	Cc_M35_1.1	10
											CM13_g3437	M35 putative non-effector	Cc_M35_2.1	17
											CM13_g14808	M35 putative effector	Cc_M35_2.2	1
Corynespora cassiicola (STNa-1)	SAMN12086015	PRJNA549429	GCA_024500205.1	Glycine max	USA	50.9 [-]	25,819 [this study]	2	1	1	STNa-1_g7875	M35 putative effector	Cc_M35_1.1	10
											STNa-1_g8963	M35 putative non-effector	Cc_M35_2.1	17
Corynespora cassiicola CC1343	SAMN12086016	PRJNA549429	GCA_024500185.1	Solanum lycospersium	USA	54.1 [-]	20,620 [this study]	3	2	1	CC1343_g6425	M35 putative effector	Cc_M35_1.1	1
											CC1343_g11485	M35 putative effector	Cc_M35_1.2	7
											CC1343_g9214	M35 putative non-effector	Cc_M35_2.1	9
Corynespora cassiicola (CC_08)	-	-	-	Commelina benghalensis	Brazil	Dal’Sasso et al., (unpublished)	Dal’Sasso et al., (unpublished)	4	2	2	CC_08_g5158	M35 putative effector	Cc_M35_1.1	18
											CC_08_g13090	M35 putative effector	Cc_M35_1.2	11
											CC_08_g3577	M35 putative non-effector	Cc_M35_2.1	18
											CC_08_g14458	M35 putative non-effector	Cc_M35_2.2	2
Corynespora cassiicola (CC_10)	-	-	-	Lantana camara	Brazil	Dal’Sasso et al., (unpublished)	Dal’Sasso et al., (unpublished)	3	2	1	CC_10_g1441	M35 putative effector	Cc_M35_1.1	1
											CC_10_g13703	M35 putative effector	Cc_M35_1.2	7
											CC_10_g8669	M35 putative non-effector	Cc_M35_2.1	9
Corynespora cassiicola (CC_28)	-	-	-	Plectranthus barbatus	Brazil	Dal’Sasso et al., (unpublished)	Dal’Sasso et al., (unpublished)	3	3	0	CC_28_g7405	M35 putative effector	Cc_M35_1.1	6
											CC_28_g12305	M35 putative effector	Cc_M35_1.2	2
											CC_28_g5998	M35 putative effector	Cc_M35_2.1	7
Corynespora smithii (CBS139925)	-	-	-	-	-	Dal’Sasso et al., (unpublished)	Dal’Sasso et al., (unpublished)	2	1	1	CS_g8484	M35 putative non-effector
											CS_3471	M35 putative effector
							Total	167	120	47
References
Dal’Sasso, T.C.S., Rocha, V.D., Rody, H.V.S., Costa, M.D.B.L., Oliveira, L.O., 2022. The necrosis- and ethylene-inducing peptide 1-like protein (NLP) gene family of the plant pathogen Corynespora cassiicola. Curr Genet 68, 645–659. https://doi.org/10.1007/s00294-022-01252-0
Dal’Sasso, T.C.S., Rody, H.V.S., Grijalba, P.E., Oliveira, L.O., 2021. Genome sequences and in silico effector mining of Corynespora cassiicola CC_29 and Corynespora olivacea CBS 114450. Arch Microbiol 203, 5257–5265. https://doi.org/10.1007/s00203-021-02456-7
Gao, S., Zeng, R., Xu, L., Song, Z., Gao, P., Dai, F., 2020. Genome sequence and spore germination-associated transcriptome analysis of Corynespora cassiicola from cucumber. BMC Microbiol 20, 199. https://doi.org/10.1186/s12866-020-01873-w
Li, B., Yang, Y., Cai, J., Liu, X., Shi, T., Li, C., Chen, Y., Xu, P., Huang, G., 2021. Genomic Characteristics and Comparative Genomics Analysis of Two Chinese Corynespora cassiicola Strains Causing Corynespora Leaf Fall (CLF) Disease. Journal of Fungi 7, 485. https://doi.org/10.3390/jof7060485
Looi, H.K., Toh, Y.F., Yew, S.M., Na, S.L., Tan, Y.C., Chong, P.-S., Khoo, J.-S., Yee, W.-Y., Ng, K.P., Kuan, C.S., 2017. Genomic insight into pathogenicity of dematiaceous fungus Corynespora cassiicola. PeerJ 5, e2841. https://doi.org/10.7717/peerj.2841
Lopez, D., Ribeiro, S., Label, P., Fumanal, B., Venisse, J.S., Kohler, A., de Oliveira, R.R., Labutti, K., Lipzen, A., Lail, K., Bauer, D., Ohm, R.A., Barry, K.W., Spatafora, J., Grigoriev, I. V., Martin, F.M., Pujade-Renaud, V., 2018. Genome-Wide Analysis of Corynespora cassiicola Leaf Fall Disease Putative Effectors. Front Microbiol 9, 276. https://doi.org/10.3389/fmicb.2018.00276
Xu, C., Xue, C., Hou, M., Geng, Y., Zang, R., Wu, H., Zhang, M., 2021. Nanopore/Illumina Hybrid Genome Sequence Resource for Corynespora cassiicola Strain XJ Infecting Rubber Tree in China. Plant Dis 105, 3727–3731. https://doi.org/10.1094/PDIS-03-21-0458-A
